# Supplementary material for: Maternal Obesity and Differences in Child Urine Metabolome
Source: Metabolites. 2024 Oct 25;14(11):574. doi: 10.3390/metabo14110574 (PMC11596954; doi:10.3390/metabo14110574)
Supplement: Supplementary file 1 [file metabolites-14-00574-s001.zip]

Archive with 2 entries (2 files):
- Francis Supplemental Material 2024_08_24.pdf
- Francis Supplemental Table 1_2024_08_24.xlsx
