# Supplementary material for: Maternal Obesity and Differences in Child Urine Metabolome
Source: Metabolites. 2024 Oct 25;14(11):574. doi: 10.3390/metabo14110574 (PMC11596954; doi:10.3390/metabo14110574)
Supplement: Supplementary file 1 [file metabolites-14-00574-s001.zip › Francis Supplemental Table 1_2024_08_24.xlsx]

## Sheet: Sheet1
Pathway Sort Order	Super Pathway	Sub Pathway	Biochemical Name	Fold change (BMI Normal - BMI Obese)	p value		Darker shade indicates stronger indication of a trending difference	Pathway
1	Amino Acid	Glycine, Serine and Threonine Metabolism	glycine	0.88	0.463075			microbiome
2	Amino Acid	Glycine, Serine and Threonine Metabolism	N-acetylglycine	0.86	0.374398
5	Amino Acid	Glycine, Serine and Threonine Metabolism	sarcosine	0.78	0.272612			Steroid
6	Amino Acid	Glycine, Serine and Threonine Metabolism	dimethylglycine	0.84	0.179713
7	Amino Acid	Glycine, Serine and Threonine Metabolism	betaine	0.89	0.16532			Carbohydrate
10	Amino Acid	Glycine, Serine and Threonine Metabolism	serine	1.02	0.692962
11	Amino Acid	Glycine, Serine and Threonine Metabolism	N-acetylserine	0.92	0.442118			Acetylated peptides
14	Amino Acid	Glycine, Serine and Threonine Metabolism	beta-hydroxypyruvate	0.62	0.38592
16	Amino Acid	Glycine, Serine and Threonine Metabolism	2-methylserine	0.92	0.341176
17	Amino Acid	Glycine, Serine and Threonine Metabolism	threonine	1	0.799933
18	Amino Acid	Glycine, Serine and Threonine Metabolism	N-acetylthreonine	0.88	0.438149
19	Amino Acid	Glycine, Serine and Threonine Metabolism	allo-threonine	1.07	0.879848
22	Amino Acid	Glycine, Serine and Threonine Metabolism	homoserine	1	0.873046
29	Amino Acid	Alanine and Aspartate Metabolism	alanine	0.94	0.635143
31	Amino Acid	Alanine and Aspartate Metabolism	N-acetylalanine	0.85	0.250292
33	Amino Acid	Alanine and Aspartate Metabolism	N,N-dimethylalanine	0.87	0.541998
35	Amino Acid	Alanine and Aspartate Metabolism	N-carbamoylalanine	0.79	0.0645784
36	Amino Acid	Alanine and Aspartate Metabolism	aspartate	1.22	0.901659
37	Amino Acid	Alanine and Aspartate Metabolism	N-acetylaspartate (NAA)	0.92	0.608996
40	Amino Acid	Alanine and Aspartate Metabolism	asparagine	0.95	0.921659
42	Amino Acid	Alanine and Aspartate Metabolism	N-acetylasparagine	0.85	0.547881
43	Amino Acid	Alanine and Aspartate Metabolism	hydroxyasparagine**	1.07	0.961326
46	Amino Acid	Glutamate Metabolism	glutamate	0.66	0.772437
47	Amino Acid	Glutamate Metabolism	glutamine	0.9	0.649822
48	Amino Acid	Glutamate Metabolism	alpha-ketoglutaramate*	0.9	0.572436
49	Amino Acid	Glutamate Metabolism	N-acetylglutamate	1.05	0.905466
50	Amino Acid	Glutamate Metabolism	N-acetylglutamine	0.85	0.455886
51	Amino Acid	Glutamate Metabolism	N-methylglutamate	0.45	0.889404
53	Amino Acid	Glutamate Metabolism	4-hydroxyglutamate	0.98	0.83335
55	Amino Acid	Glutamate Metabolism	gamma-carboxyglutamate	0.98	0.578225
57	Amino Acid	Glutamate Metabolism	N-acetyl-aspartyl-glutamate (NAAG)	0.86	0.354646
58	Amino Acid	Glutamate Metabolism	beta-citrylglutamate	0.91	0.446092
60	Amino Acid	Glutamate Metabolism	carboxyethyl-GABA	0.98	0.495063
61	Amino Acid	Glutamate Metabolism	N-methyl-GABA	0.8	0.439181
65	Amino Acid	Glutamate Metabolism	citramalate	0.93	0.676463
68	Amino Acid	Glutamate Metabolism	succinylglutamine	0.92	0.626625
72	Amino Acid	Histidine Metabolism	histidine	0.99	0.633008
73	Amino Acid	Histidine Metabolism	1-methylhistidine	0.95	0.794195
74	Amino Acid	Histidine Metabolism	3-methylhistidine	0.76	0.388557
75	Amino Acid	Histidine Metabolism	N-acetylhistidine	0.97	0.765277
77	Amino Acid	Histidine Metabolism	N-acetyl-3-methylhistidine*	0.95	0.453207
78	Amino Acid	Histidine Metabolism	N-acetyl-1-methylhistidine*	1	0.562686
79	Amino Acid	Histidine Metabolism	hydantoin-5-propionate	0.81	0.0998725
80	Amino Acid	Histidine Metabolism	trans-urocanate	0.75	0.285711
81	Amino Acid	Histidine Metabolism	cis-urocanate	0.77	0.237064
82	Amino Acid	Histidine Metabolism	imidazole propionate	0.58	0.248013
83	Amino Acid	Histidine Metabolism	formiminoglutamate	0.9	0.430441
85	Amino Acid	Histidine Metabolism	imidazole lactate	0.8	0.118549
86	Amino Acid	Histidine Metabolism	carnosine	0.58	0.368892
87	Amino Acid	Histidine Metabolism	homocarnosine	0.99	0.947156
88	Amino Acid	Histidine Metabolism	N-acetylcarnosine	1.12	0.261358
89	Amino Acid	Histidine Metabolism	anserine	0.2	0.0763982
90	Amino Acid	Histidine Metabolism	histamine	1.04	0.865597
92	Amino Acid	Histidine Metabolism	1-methylhistamine	0.88	0.48861
93	Amino Acid	Histidine Metabolism	1-methyl-4-imidazoleacetate	0.91	0.353728
94	Amino Acid	Histidine Metabolism	1-methyl-5-imidazoleacetate	0.68	0.473905
95	Amino Acid	Histidine Metabolism	1-methyl-5-imidazolelactate	0.97	0.769239
98	Amino Acid	Histidine Metabolism	1-ribosyl-imidazoleacetate*	0.96	0.588044
99	Amino Acid	Histidine Metabolism	4-imidazoleacetate	0.86	0.192699
103	Amino Acid	Histidine Metabolism	N-acetylhistamine	0.77	0.411385
107	Amino Acid	Lysine Metabolism	lysine	0.81	0.988369
108	Amino Acid	Lysine Metabolism	N2-acetyllysine	0.83	0.382122
109	Amino Acid	Lysine Metabolism	N6-acetyllysine	1	0.972854
111	Amino Acid	Lysine Metabolism	N2-acetyl,N6-methyllysine	0.93	0.415568
112	Amino Acid	Lysine Metabolism	N2-acetyl,N6,N6-dimethyllysine	1.04	0.552257
113	Amino Acid	Lysine Metabolism	N2,N6-diacetyllysine	0.85	0.506168
115	Amino Acid	Lysine Metabolism	N6-carboxyethyllysine	1.05	0.805195
116	Amino Acid	Lysine Metabolism	N6-methyllysine	0.79	0.747189
117	Amino Acid	Lysine Metabolism	N6,N6-dimethyllysine	0.99	0.898431
118	Amino Acid	Lysine Metabolism	N6,N6,N6-trimethyllysine	0.99	0.634512
119	Amino Acid	Lysine Metabolism	hydroxy-N6,N6,N6-trimethyllysine*	0.99	0.574551
121	Amino Acid	Lysine Metabolism	5-hydroxylysine	0.88	0.642064
122	Amino Acid	Lysine Metabolism	5-(galactosylhydroxy)-lysine	1.38	0.177928
123	Amino Acid	Lysine Metabolism	fructosyllysine	0.94	0.429333
124	Amino Acid	Lysine Metabolism	saccharopine	1.11	0.551331
125	Amino Acid	Lysine Metabolism	2-aminoadipate	1.03	0.634399
129	Amino Acid	Lysine Metabolism	glutarylcarnitine (C5-DC)	0.98	0.602763
133	Amino Acid	Lysine Metabolism	pipecolate	1.04	0.682037
135	Amino Acid	Lysine Metabolism	6-oxopiperidine-2-carboxylate	0.91	0.941754
137	Amino Acid	Lysine Metabolism	N-acetyl-cadaverine	0.87	0.595422
138	Amino Acid	Lysine Metabolism	5-aminovalerate	0.84	0.337742
139	Amino Acid	Lysine Metabolism	N,N-dimethyl-5-aminovalerate	0.53	0.283482
140	Amino Acid	Lysine Metabolism	N,N,N-trimethyl-5-aminovalerate	0.93	0.437432
141	Amino Acid	Lysine Metabolism	N-acetyl-2-aminoadipate	1.01	0.660923
142	Amino Acid	Phenylalanine Metabolism	phenylalanine	0.94	0.745511
144	Amino Acid	Phenylalanine Metabolism	N-acetylphenylalanine	0.79	0.34378
147	Amino Acid	Phenylalanine Metabolism	N-succinyl-phenylalanine	0.89	0.387529
156	Amino Acid	Phenylalanine Metabolism	phenyllactate (PLA)	0.63	0.615797
159	Amino Acid	Phenylalanine Metabolism	phenethylamine	1.05	0.976504
161	Amino Acid	Phenylalanine Metabolism	2-hydroxyphenylacetate	0.82	0.113752
163	Amino Acid	Phenylalanine Metabolism	3-hydroxyphenylacetate	0.89	0.313557
164	Amino Acid	Phenylalanine Metabolism	4-hydroxyphenylacetate	0.72	0.24016
167	Amino Acid	Tyrosine Metabolism	tyrosine	1.06	0.637625
168	Amino Acid	Tyrosine Metabolism	N-acetyltyrosine	1.03	0.892311
175	Amino Acid	Tyrosine Metabolism	tyramine	1.14	0.733854
176	Amino Acid	Tyrosine Metabolism	m-tyramine sulfate	0.7	0.0902768
177	Amino Acid	Tyrosine Metabolism	m-tyramine	0.98	0.629683
180	Amino Acid	Tyrosine Metabolism	4-hydroxyphenylpyruvate	0.73	0.221609
185	Amino Acid	Tyrosine Metabolism	4-hydroxyphenylacetoylcarnitine	0.87	0.584806
186	Amino Acid	Tyrosine Metabolism	3-(4-hydroxyphenyl)lactate	1.01	0.927659
195	Amino Acid	Tyrosine Metabolism	phenol sulfate	0.94	0.69417
196	Amino Acid	Tyrosine Metabolism	phenol glucuronide	0.72	0.259423
200	Amino Acid	Tyrosine Metabolism	dopamine	0.99	0.369547
206	Amino Acid	Tyrosine Metabolism	vanillactate	0.92	0.314784
207	Amino Acid	Tyrosine Metabolism	vanillylmandelate (VMA)	0.89	0.330956
209	Amino Acid	Tyrosine Metabolism	3-methoxytyrosine	1.01	0.963922
210	Amino Acid	Tyrosine Metabolism	3-methoxytyramine	0.94	0.578458
211	Amino Acid	Tyrosine Metabolism	3-methoxytyramine sulfate	0.97	0.835147
212	Amino Acid	Tyrosine Metabolism	3,4-dihydroxyphenylacetate	0.85	0.262525
215	Amino Acid	Tyrosine Metabolism	homovanillate (HVA)	0.79	0.0948329
221	Amino Acid	Tyrosine Metabolism	o-tyrosine	0.96	0.963757
224	Amino Acid	Tyrosine Metabolism	gentisate	0.76	0.0593496
225	Amino Acid	Tyrosine Metabolism	5-hydroxymethyl-2-furoic acid	0.74	0.0786403
226	Amino Acid	Tyrosine Metabolism	homovanillate sulfate	0.85	0.410129
228	Amino Acid	Tyrosine Metabolism	dopamine 4-sulfate	0.91	0.554659
229	Amino Acid	Tyrosine Metabolism	dopamine 3-O-sulfate	0.87	0.382425
230	Amino Acid	Tyrosine Metabolism	p-cresol glucuronide*	0.79	0.548861
231	Amino Acid	Tyrosine Metabolism	tyramine O-sulfate	1.72	0.360385
233	Amino Acid	Tyrosine Metabolism	vanillic alcohol sulfate	0.7	0.329909
235	Amino Acid	Tyrosine Metabolism	4-hydroxycinnamate sulfate	0.45	0.229179
236	Amino Acid	Tyrosine Metabolism	3,4-dihydroxyphenylacetate sulfate	0.85	0.493839
239	Amino Acid	Tyrosine Metabolism	3-hydroxyphenylacetate sulfate	0.91	0.16911
240	Amino Acid	Tyrosine Metabolism	3-hydroxyphenylacetoylcarnitine	1.02	0.26489
242	Amino Acid	Tyrosine Metabolism	catechol glucuronide	1.07	0.980509
259	Amino Acid	Tryptophan Metabolism	tryptophan	1.01	0.93756
260	Amino Acid	Tryptophan Metabolism	N-acetyltryptophan	1.16	0.427118
266	Amino Acid	Tryptophan Metabolism	C-glycosyltryptophan	0.95	0.678521
268	Amino Acid	Tryptophan Metabolism	oxindolylalanine	0.89	0.112849
269	Amino Acid	Tryptophan Metabolism	tryptophan betaine	0.74	0.707428
271	Amino Acid	Tryptophan Metabolism	N-formylkynurenine	1.23	0.8291
272	Amino Acid	Tryptophan Metabolism	kynurenine	1.06	0.879293
275	Amino Acid	Tryptophan Metabolism	N-acetylkynurenine (2)	1.2	0.946883
277	Amino Acid	Tryptophan Metabolism	kynurenate	0.97	0.524448
279	Amino Acid	Tryptophan Metabolism	N-formylanthranilic acid	0.9	0.573306
280	Amino Acid	Tryptophan Metabolism	anthranilate	0.96	0.807359
282	Amino Acid	Tryptophan Metabolism	3-hydroxykynurenine	0.97	0.799446
283	Amino Acid	Tryptophan Metabolism	xanthurenate	0.93	0.542124
284	Amino Acid	Tryptophan Metabolism	8-methoxykynurenate	0.95	0.510437
286	Amino Acid	Tryptophan Metabolism	3-hydroxyanthranilate	0.77	0.454008
287	Amino Acid	Tryptophan Metabolism	picolinate	0.94	0.656303
290	Amino Acid	Tryptophan Metabolism	5-hydroxypicolinic acid	0.72	0.0584636
292	Amino Acid	Tryptophan Metabolism	serotonin	1.03	0.811283
295	Amino Acid	Tryptophan Metabolism	5-hydroxyindoleacetate	0.95	0.574677
299	Amino Acid	Tryptophan Metabolism	tryptamine	1.04	0.746581
303	Amino Acid	Tryptophan Metabolism	indolelactate	0.53	0.484034
304	Amino Acid	Tryptophan Metabolism	indoleacetate	0.77	0.516586
311	Amino Acid	Tryptophan Metabolism	indolepropionylglycine	0.93	0.456392
312	Amino Acid	Tryptophan Metabolism	indoleacetylglutamine	1.04	0.844866
321	Amino Acid	Tryptophan Metabolism	indole-3-carboxylate	0.46	0.490192
324	Amino Acid	Tryptophan Metabolism	indoleacetoylcarnitine*	1.07	0.66329
325	Amino Acid	Tryptophan Metabolism	5-hydroxyindole sulfate	0.61	0.1352
326	Amino Acid	Tryptophan Metabolism	7-hydroxyindole sulfate	0.43	0.0152026
327	Amino Acid	Tryptophan Metabolism	3-indoxyl sulfate	0.81	0.18984
328	Amino Acid	Tryptophan Metabolism	indoxyl glucuronide	1.09	0.663221
329	Amino Acid	Tryptophan Metabolism	5-hydroxyindole glucuronide	0.7	0.176743
332	Amino Acid	Tryptophan Metabolism	6-bromotryptophan	1.04	0.667431
337	Amino Acid	Leucine, Isoleucine and Valine Metabolism	leucine	1.01	0.797818
341	Amino Acid	Leucine, Isoleucine and Valine Metabolism	N-acetylleucine	0.86	0.389041
344	Amino Acid	Leucine, Isoleucine and Valine Metabolism	N-succinyl-leucine	0.92	0.422781
347	Amino Acid	Leucine, Isoleucine and Valine Metabolism	N-methylleucine	2.14	0.889909
348	Amino Acid	Leucine, Isoleucine and Valine Metabolism	4-methyl-2-oxopentanoate	0.99	0.685747
358	Amino Acid	Leucine, Isoleucine and Valine Metabolism	isovalerylglycine	0.75	0.164753
360	Amino Acid	Leucine, Isoleucine and Valine Metabolism	isovalerylglutamine	0.77	0.368688
366	Amino Acid	Leucine, Isoleucine and Valine Metabolism	3-methylcrotonylglycine	0.86	0.406073
368	Amino Acid	Leucine, Isoleucine and Valine Metabolism	beta-hydroxyisovalerate	0.85	0.610544
369	Amino Acid	Leucine, Isoleucine and Valine Metabolism	beta-hydroxyisovaleroylcarnitine	0.98	0.564387
370	Amino Acid	Leucine, Isoleucine and Valine Metabolism	beta-hydroxyisovalerylglycine	0.78	0.184842
372	Amino Acid	Leucine, Isoleucine and Valine Metabolism	3-methylglutaconate	0.85	0.206662
380	Amino Acid	Leucine, Isoleucine and Valine Metabolism	3-methylglutarylcarnitine (2)	0.73	0.160878
390	Amino Acid	Leucine, Isoleucine and Valine Metabolism	isoleucine	0.95	0.569325
392	Amino Acid	Leucine, Isoleucine and Valine Metabolism	N-acetylisoleucine	1.07	0.885116
395	Amino Acid	Leucine, Isoleucine and Valine Metabolism	N-succinyl-isoleucine	0.89	0.359743
399	Amino Acid	Leucine, Isoleucine and Valine Metabolism	3-methyl-2-oxovalerate	1.05	0.836907
402	Amino Acid	Leucine, Isoleucine and Valine Metabolism	2-methylbutyrylcarnitine (C5)	0.78	0.187137
404	Amino Acid	Leucine, Isoleucine and Valine Metabolism	2-methylbutyrylglycine	0.99	0.58799
405	Amino Acid	Leucine, Isoleucine and Valine Metabolism	tiglylcarnitine (C5:1-DC)	0.93	0.28007
407	Amino Acid	Leucine, Isoleucine and Valine Metabolism	tigloylglycine	0.84	0.294793
410	Amino Acid	Leucine, Isoleucine and Valine Metabolism	3-hydroxy-2-ethylpropionate	0.81	0.229659
412	Amino Acid	Leucine, Isoleucine and Valine Metabolism	ethylmalonate	0.92	0.923036
415	Amino Acid	Leucine, Isoleucine and Valine Metabolism	methylsuccinate	0.86	0.394025
416	Amino Acid	Leucine, Isoleucine and Valine Metabolism	methylsuccinoylcarnitine	0.92	0.681578
419	Amino Acid	Leucine, Isoleucine and Valine Metabolism	2,3-dimethylsuccinate	0.81	0.518505
421	Amino Acid	Leucine, Isoleucine and Valine Metabolism	valine	0.91	0.509318
422	Amino Acid	Leucine, Isoleucine and Valine Metabolism	N-acetylvaline	1.04	0.955957
424	Amino Acid	Leucine, Isoleucine and Valine Metabolism	N-carbamoylvaline	0.81	0.207625
428	Amino Acid	Leucine, Isoleucine and Valine Metabolism	3-methyl-2-oxobutyrate	1.17	0.350987
429	Amino Acid	Leucine, Isoleucine and Valine Metabolism	alpha-hydroxyisovalerate	0.93	0.867178
431	Amino Acid	Leucine, Isoleucine and Valine Metabolism	isobutyrylcarnitine (C4)	0.77	0.140959
432	Amino Acid	Leucine, Isoleucine and Valine Metabolism	isobutyrylglycine	0.7	0.155421
433	Amino Acid	Leucine, Isoleucine and Valine Metabolism	3-hydroxyisobutyrate	0.89	0.477165
434	Amino Acid	Leucine, Isoleucine and Valine Metabolism	2,3-dihydroxy-2-methylbutyrate	0.88	0.224229
437	Amino Acid	Leucine, Isoleucine and Valine Metabolism	2,3-dihydroxy-3-methylvalerate	0.61	0.139325
440	Amino Acid	Methionine, Cysteine, SAM and Taurine Metabolism	methionine	1.12	0.375184
441	Amino Acid	Methionine, Cysteine, SAM and Taurine Metabolism	N-acetylmethionine	0.79	0.377614
443	Amino Acid	Methionine, Cysteine, SAM and Taurine Metabolism	N-formylmethionine	0.76	0.259236
445	Amino Acid	Methionine, Cysteine, SAM and Taurine Metabolism	methionine sulfone	0.96	0.649233
446	Amino Acid	Methionine, Cysteine, SAM and Taurine Metabolism	methionine sulfoxide	1.03	0.829049
447	Amino Acid	Methionine, Cysteine, SAM and Taurine Metabolism	N-acetylmethionine sulfoxide	0.79	0.209711
451	Amino Acid	Methionine, Cysteine, SAM and Taurine Metabolism	S-adenosylmethionine (SAM)	0.93	0.235863
452	Amino Acid	Methionine, Cysteine, SAM and Taurine Metabolism	S-adenosylhomocysteine (SAH)	1.1	0.544483
453	Amino Acid	Methionine, Cysteine, SAM and Taurine Metabolism	5-methylthioribose**	0.96	0.593763
454	Amino Acid	Methionine, Cysteine, SAM and Taurine Metabolism	2,3-dihydroxy-5-methylthio-4-pentenoate (DMTPA)*	0.89	0.503799
459	Amino Acid	Methionine, Cysteine, SAM and Taurine Metabolism	cystathionine	0.92	0.735958
460	Amino Acid	Methionine, Cysteine, SAM and Taurine Metabolism	alpha-ketobutyrate	1.05	0.593364
461	Amino Acid	Methionine, Cysteine, SAM and Taurine Metabolism	cysteine	1	0.719729
462	Amino Acid	Methionine, Cysteine, SAM and Taurine Metabolism	N-acetylcysteine	1.27	0.724656
464	Amino Acid	Methionine, Cysteine, SAM and Taurine Metabolism	S-methylcysteine sulfoxide	0.61	0.187616
466	Amino Acid	Methionine, Cysteine, SAM and Taurine Metabolism	S-carboxyethylcysteine	0.87	0.566188
467	Amino Acid	Methionine, Cysteine, SAM and Taurine Metabolism	cysteine s-sulfate	0.74	0.146095
468	Amino Acid	Methionine, Cysteine, SAM and Taurine Metabolism	cystine	0.99	0.770515
472	Amino Acid	Methionine, Cysteine, SAM and Taurine Metabolism	lanthionine	0.79	0.0778779
476	Amino Acid	Methionine, Cysteine, SAM and Taurine Metabolism	hypotaurine	0.69	0.143642
477	Amino Acid	Methionine, Cysteine, SAM and Taurine Metabolism	taurine	0.92	0.589728
478	Amino Acid	Methionine, Cysteine, SAM and Taurine Metabolism	N-methyltaurine	1.54	0.498887
479	Amino Acid	Methionine, Cysteine, SAM and Taurine Metabolism	N-acetyltaurine	0.93	0.508847
482	Amino Acid	Methionine, Cysteine, SAM and Taurine Metabolism	succinoyltaurine	0.81	0.346822
485	Amino Acid	Methionine, Cysteine, SAM and Taurine Metabolism	taurocyamine	0.95	0.665969
487	Amino Acid	Methionine, Cysteine, SAM and Taurine Metabolism	3-sulfo-alanine	0.54	0.241262
490	Amino Acid	Urea cycle; Arginine and Proline Metabolism	arginine	0.93	0.559864
491	Amino Acid	Urea cycle; Arginine and Proline Metabolism	argininosuccinate	1	0.681501
492	Amino Acid	Urea cycle; Arginine and Proline Metabolism	urea	0.93	0.62925
493	Amino Acid	Urea cycle; Arginine and Proline Metabolism	methylurea	1.2	0.40921
494	Amino Acid	Urea cycle; Arginine and Proline Metabolism	ornithine	0.98	0.847676
496	Amino Acid	Urea cycle; Arginine and Proline Metabolism	3-amino-2-piperidone	0.99	0.923662
498	Amino Acid	Urea cycle; Arginine and Proline Metabolism	2-oxoarginine*	0.97	0.53707
499	Amino Acid	Urea cycle; Arginine and Proline Metabolism	citrulline	0.93	0.69105
500	Amino Acid	Urea cycle; Arginine and Proline Metabolism	homoarginine	0.98	0.263724
501	Amino Acid	Urea cycle; Arginine and Proline Metabolism	homocitrulline	0.99	0.62758
502	Amino Acid	Urea cycle; Arginine and Proline Metabolism	proline	0.94	0.674864
503	Amino Acid	Urea cycle; Arginine and Proline Metabolism	asymetric dimethylarginine (ADMA)	1.04	0.943962
504	Amino Acid	Urea cycle; Arginine and Proline Metabolism	symmetric dimethylarginine (SDMA)	1.02	0.948542
506	Amino Acid	Urea cycle; Arginine and Proline Metabolism	N-acetylarginine	0.93	0.421038
508	Amino Acid	Urea cycle; Arginine and Proline Metabolism	carboxymethylarginine	1.05	0.708802
511	Amino Acid	Urea cycle; Arginine and Proline Metabolism	N-acetylcitrulline	0.9	0.322965
512	Amino Acid	Urea cycle; Arginine and Proline Metabolism	N-acetylproline	0.65	0.103819
515	Amino Acid	Urea cycle; Arginine and Proline Metabolism	N-delta-acetylornithine	1.07	0.656126
516	Amino Acid	Urea cycle; Arginine and Proline Metabolism	N-alpha-acetylornithine	0.84	0.772515
517	Amino Acid	Urea cycle; Arginine and Proline Metabolism	N2,N5-diacetylornithine	0.96	0.888508
519	Amino Acid	Urea cycle; Arginine and Proline Metabolism	N-methylhydroxyproline**	0.69	0.935036
520	Amino Acid	Urea cycle; Arginine and Proline Metabolism	trans-4-hydroxyproline	0.93	0.794378
522	Amino Acid	Urea cycle; Arginine and Proline Metabolism	pro-hydroxy-pro	1.03	0.66331
523	Amino Acid	Urea cycle; Arginine and Proline Metabolism	3-hydroxyproline	0.92	0.339246
525	Amino Acid	Urea cycle; Arginine and Proline Metabolism	N-methylproline	0.71	0.795062
526	Amino Acid	Urea cycle; Arginine and Proline Metabolism	N,N,N-trimethyl-alanylproline betaine (TMAP)	0.98	0.496773
529	Amino Acid	Urea cycle; Arginine and Proline Metabolism	argininate*	1.09	0.903365
532	Amino Acid	Urea cycle; Arginine and Proline Metabolism	N-acetylhomocitrulline	0.85	0.225634
535	Amino Acid	Creatine Metabolism	guanidinoacetate	0.94	0.700218
536	Amino Acid	Creatine Metabolism	creatine	0.94	0.687088
537	Amino Acid	Creatine Metabolism	creatinine	0.98	0.770494
539	Amino Acid	Creatine Metabolism	N-methylhydantoin	1.58	0.720553
546	Amino Acid	Polyamine Metabolism	N-acetylputrescine	0.93	0.59031
548	Amino Acid	Polyamine Metabolism	butyrylputrescine/isobutyrylputrescine	0.89	0.52047
551	Amino Acid	Polyamine Metabolism	isoputreanine	0.9	0.532324
552	Amino Acid	Polyamine Metabolism	N-acetyl-isoputreanine	0.95	0.731455
553	Amino Acid	Polyamine Metabolism	spermidine	1.08	0.905804
557	Amino Acid	Polyamine Metabolism	diacetylspermidine*	0.89	0.573455
558	Amino Acid	Polyamine Metabolism	(N(1) + N(8))-acetylspermidine	0.91	0.416775
559	Amino Acid	Polyamine Metabolism	acisoga	0.92	0.342304
562	Amino Acid	Polyamine Metabolism	N1,N12-diacetylspermine	1.02	0.978581
564	Amino Acid	Polyamine Metabolism	5-methylthioadenosine (MTA)	1.03	0.44637
568	Amino Acid	Polyamine Metabolism	4-acetamidobutanoate	0.93	0.523667
570	Amino Acid	Guanidino and Acetamido Metabolism	1-methylguanidine	1.12	0.540966
571	Amino Acid	Guanidino and Acetamido Metabolism	4-guanidinobutanoate	0.84	0.445581
572	Amino Acid	Guanidino and Acetamido Metabolism	guanidinosuccinate	0.87	0.264101
584	Amino Acid	Glutathione Metabolism	cysteinylglycine	1.13	0.2598
585	Amino Acid	Glutathione Metabolism	cysteinylglycine disulfide*	0.97	0.296688
587	Amino Acid	Glutathione Metabolism	5-oxoproline	0.88	0.444896
590	Amino Acid	Glutathione Metabolism	2-hydroxybutyrate/2-hydroxyisobutyrate	0.89	0.719637
641	Amino Acid	Lactoyl Amino Acid	N-lactoyl isoleucine	1.07	0.864843
642	Amino Acid	Lactoyl Amino Acid	N-lactoyl leucine	1.05	0.973456
644	Amino Acid	Lactoyl Amino Acid	N-lactoyl phenylalanine	1.01	0.880831
645	Amino Acid	Lactoyl Amino Acid	N-lactoyl tyrosine	1.08	0.737197
646	Amino Acid	Lactoyl Amino Acid	N-lactoyl valine	1.01	0.878572
647	Amino Acid	Lactoyl Amino Acid	N-lactoyl histidine	0.98	0.870708
651	Peptide	Gamma-glutamyl Amino Acid	gamma-glutamylglutamine	1.07	0.923419
652	Peptide	Gamma-glutamyl Amino Acid	gamma-glutamylglycine	0.92	0.775007
653	Peptide	Gamma-glutamyl Amino Acid	gamma-glutamylhistidine	0.86	0.221219
654	Peptide	Gamma-glutamyl Amino Acid	gamma-glutamylisoleucine*	1	0.643165
655	Peptide	Gamma-glutamyl Amino Acid	gamma-glutamylleucine	0.87	0.638577
657	Peptide	Gamma-glutamyl Amino Acid	gamma-glutamyl-epsilon-lysine	1.12	0.504479
659	Peptide	Gamma-glutamyl Amino Acid	gamma-glutamylphenylalanine	0.94	0.59512
660	Peptide	Gamma-glutamyl Amino Acid	gamma-glutamylthreonine	0.99	0.88183
662	Peptide	Gamma-glutamyl Amino Acid	gamma-glutamyltyrosine	0.77	0.376821
663	Peptide	Gamma-glutamyl Amino Acid	gamma-glutamylvaline	1.03	0.80768
668	Peptide	Dipeptide Derivative	isoleucylhydroxyproline*	1.07	0.686697
669	Peptide	Dipeptide Derivative	leucylhydroxyproline*	1.07	0.594826
680	Peptide	Dipeptide	alanyllysine	0.41	0.231507
683	Peptide	Dipeptide	alanylproline	0.88	0.376637
733	Peptide	Dipeptide	aspartylaspartate	0.93	0.515163
761	Peptide	Dipeptide	cyclo(gly-pro)	1.03	0.981034
766	Peptide	Dipeptide	cyclo(his-pro)	1.03	0.765221
790	Peptide	Dipeptide	cyclo(pro-arg)*	1.03	0.353162
792	Peptide	Dipeptide	cyclo(pro-hydroxypro)*	0.93	0.946403
796	Peptide	Dipeptide	cyclo(pro-tyr)	0.77	0.361996
798	Peptide	Dipeptide	cyclo(pro-sulfo-tyr)*	0.82	0.43343
839	Peptide	Dipeptide	glycylproline	1.06	0.629881
845	Peptide	Dipeptide	glycylvaline	0.64	0.629932
869	Peptide	Dipeptide	isoleucylglycine	1.05	0.648552
942	Peptide	Dipeptide	phenylalanylglycine	0.95	0.744569
949	Peptide	Dipeptide	phenylalanylhydroxyproline*	1.08	0.68257
963	Peptide	Dipeptide	prolylglycine	0.97	0.827137
969	Peptide	Dipeptide	prolylproline	1.06	0.79581
1053	Peptide	Dipeptide	valylleucine	0.96	0.592772
1078	Peptide	Dipeptide	N-acetylmethionylphenylalanine	0.98	0.945763
1199	Peptide	Acetylated Peptides	phenylacetylalanine	0.78	0.112662
1200	Peptide	Acetylated Peptides	phenylacetyl-beta-alanine	1.03	0.937868
1201	Peptide	Acetylated Peptides	phenylacetylcarnitine	0.51	0.0897956
1202	Peptide	Acetylated Peptides	phenylacetylhistidine	0.64	0.0745236
1203	Peptide	Acetylated Peptides	phenylacetylglutamate	0.73	0.0980641
1204	Peptide	Acetylated Peptides	phenylacetylglutamine	0.72	0.0504658
1205	Peptide	Acetylated Peptides	3-hydroxyphenylacetoylglutamine	1.01	0.341442
1206	Peptide	Acetylated Peptides	4-hydroxyphenylacetylglutamine	0.9	0.354172
1207	Peptide	Acetylated Peptides	phenylacetylglycine	1.19	0.913419
1208	Peptide	Acetylated Peptides	4-hydroxyphenylacetylglycine	1.02	0.506008
1209	Peptide	Acetylated Peptides	phenylacetylleucine	0.75	0.277201
1210	Peptide	Acetylated Peptides	phenylacetylisoleucine	0.7	0.153249
1211	Peptide	Acetylated Peptides	phenylacetylmethionine	0.72	0.0835911
1212	Peptide	Acetylated Peptides	phenylacetylphenylalanine	0.55	0.0655093
1213	Peptide	Acetylated Peptides	phenylacetylserine	0.64	0.0934896
1214	Peptide	Acetylated Peptides	phenylacetyltaurine	0.59	0.0769631
1215	Peptide	Acetylated Peptides	phenylacetylthreonine	0.69	0.0569066
1217	Peptide	Acetylated Peptides	phenylacetylaspartate	0.5	0.0273577
1218	Peptide	Acetylated Peptides	phenylacetylvaline	0.72	0.102088
1235	Peptide	Modified Peptides	pyroglutamylvaline	0.98	0.82127
1236	Peptide	Modified Peptides	N,N-dimethyl-pro-pro	0.97	0.604143
1237	Carbohydrate	Glycolysis, Gluconeogenesis, and Pyruvate Metabolism	1,5-anhydroglucitol (1,5-AG)	0.89	0.210925
1240	Carbohydrate	Glycolysis, Gluconeogenesis, and Pyruvate Metabolism	glucose	1.06	0.763399
1254	Carbohydrate	Glycolysis, Gluconeogenesis, and Pyruvate Metabolism	3-phosphoglycerate	0.81	0.34609
1255	Carbohydrate	Glycolysis, Gluconeogenesis, and Pyruvate Metabolism	phosphoenolpyruvate (PEP)	1.47	0.572485
1256	Carbohydrate	Glycolysis, Gluconeogenesis, and Pyruvate Metabolism	pyruvate	1.08	0.925984
1257	Carbohydrate	Glycolysis, Gluconeogenesis, and Pyruvate Metabolism	lactate	1.03	0.977522
1260	Carbohydrate	Glycolysis, Gluconeogenesis, and Pyruvate Metabolism	glycerate	0.65	0.306929
1279	Carbohydrate	Pentose Metabolism	ribitol	0.98	0.902908
1280	Carbohydrate	Pentose Metabolism	ribonate	0.93	0.433542
1281	Carbohydrate	Pentose Metabolism	ribulose/xylulose	1.03	0.657834
1284	Carbohydrate	Pentose Metabolism	xylose	0.41	0.179315
1286	Carbohydrate	Pentose Metabolism	arabinose	0.91	0.462578
1294	Carbohydrate	Pentose Metabolism	arabitol/xylitol	0.97	0.61393
1300	Carbohydrate	Pentose Metabolism	arabonate/xylonate	0.88	0.2512
1305	Carbohydrate	Pentose Metabolism	sedoheptulose	1.11	0.796103
1307	Carbohydrate	Pentose Metabolism	lyxonate	0.86	0.649086
1322	Carbohydrate	Disaccharides and Oligosaccharides	lactose	1.6	0.231851
1334	Carbohydrate	Disaccharides and Oligosaccharides	3'-sialyllactose	1.19	0.377096
1335	Carbohydrate	Disaccharides and Oligosaccharides	6'-sialyllactose	1.27	0.1408
1343	Carbohydrate	Disaccharides and Oligosaccharides	sucrose	0.92	0.338252
1364	Carbohydrate	Fructose, Mannose and Galactose Metabolism	fructose	0.81	0.209011
1369	Carbohydrate	Fructose, Mannose and Galactose Metabolism	mannitol/sorbitol	0.85	0.893566
1390	Carbohydrate	Fructose, Mannose and Galactose Metabolism	galactonate	0.89	0.876498
1417	Carbohydrate	Aminosugar Metabolism	fucose	0.88	0.230324
1423	Carbohydrate	Aminosugar Metabolism	glucosaminate	0.71	0.0683646
1424	Carbohydrate	Aminosugar Metabolism	glucuronate	1.04	0.895708
1428	Carbohydrate	Aminosugar Metabolism	N-acetylglucosaminitol	1	0.840935
1436	Carbohydrate	Aminosugar Metabolism	N-acetylneuraminate	0.99	0.658086
1442	Carbohydrate	Aminosugar Metabolism	3'-a-sialyl-N-acetyllactosamine	1.44	0.0705311
1444	Carbohydrate	Aminosugar Metabolism	6-sialyl-N-acetyllactosamine	1.2	0.472592
1448	Carbohydrate	Aminosugar Metabolism	N-acetylglucosaminylasparagine	0.99	0.716788
1449	Carbohydrate	Aminosugar Metabolism	erythronate*	0.98	0.628367
1451	Carbohydrate	Aminosugar Metabolism	N-acetylglucosamine/N-acetylgalactosamine	1.03	0.867645
1453	Carbohydrate	Advanced Glycation End-product	N6-carboxymethyllysine	0.95	0.47971
1457	Energy	TCA Cycle	citrate	1.03	0.863531
1459	Energy	TCA Cycle	aconitate [cis or trans]	0.9	0.453403
1461	Energy	TCA Cycle	isocitrate	1.03	0.998281
1462	Energy	TCA Cycle	isocitric lactone	0.95	0.385459
1463	Energy	TCA Cycle	alpha-ketoglutarate	1.04	0.54402
1465	Energy	TCA Cycle	succinylcarnitine (C4-DC)	1.02	0.789547
1466	Energy	TCA Cycle	succinate	1.04	0.357827
1467	Energy	TCA Cycle	fumarate	0.88	0.418372
1469	Energy	TCA Cycle	malate	0.95	0.688215
1472	Energy	TCA Cycle	trans-aconitate	1.03	0.408865
1474	Energy	TCA Cycle	tricarballylate	0.81	0.211102
1476	Energy	TCA Cycle	2-methylcitrate	0.87	0.454815
1477	Energy	TCA Cycle	homocitrate	0.87	0.200641
1479	Energy	TCA Cycle	mesaconate (methylfumarate)	0.9	0.561554
1480	Energy	TCA Cycle	citraconate/glutaconate	0.9	0.604697
1482	Energy	TCA Cycle	carboxysuccinate	1.11	0.67713
1486	Energy	Oxidative Phosphorylation	phosphate	0.87	0.18419
1489	Lipid	Fatty Acid Synthesis	malonylcarnitine	1.12	0.482996
1490	Lipid	Fatty Acid Synthesis	malonate	0.88	0.320777
1679	Lipid	Fatty Acid, Dicarboxylate	dimethylmalonic acid	0.95	0.76582
1681	Lipid	Fatty Acid, Dicarboxylate	glutarate (C5-DC)	0.91	0.820379
1684	Lipid	Fatty Acid, Dicarboxylate	3-methylglutarate/2-methylglutarate	0.75	0.0828095
1685	Lipid	Fatty Acid, Dicarboxylate	2-hydroxyglutarate	0.98	0.869033
1687	Lipid	Fatty Acid, Dicarboxylate	adipate (C6-DC)	0.17	0.691171
1688	Lipid	Fatty Acid, Dicarboxylate	3-carboxyadipate	0.95	0.414408
1689	Lipid	Fatty Acid, Dicarboxylate	2-hydroxyadipate	0.92	0.744213
1690	Lipid	Fatty Acid, Dicarboxylate	3-hydroxyadipate	1.12	0.922657
1691	Lipid	Fatty Acid, Dicarboxylate	3-methyladipate	1.07	0.652999
1693	Lipid	Fatty Acid, Dicarboxylate	maleate	1	0.743258
1695	Lipid	Fatty Acid, Dicarboxylate	pimelate (C7-DC)	0.95	0.626229
1696	Lipid	Fatty Acid, Dicarboxylate	heptenedioate (C7:1-DC)*	0.81	0.432837
1698	Lipid	Fatty Acid, Dicarboxylate	suberate (C8-DC)	0.86	0.650053
1700	Lipid	Fatty Acid, Dicarboxylate	4-octenedioate	0.91	0.574776
1701	Lipid	Fatty Acid, Dicarboxylate	azelate (C9-DC)	0.64	0.340347
1702	Lipid	Fatty Acid, Dicarboxylate	nonenedioate (C9:1-DC)*	0.85	0.851844
1703	Lipid	Fatty Acid, Dicarboxylate	sebacate (C10-DC)	0.68	0.387925
1704	Lipid	Fatty Acid, Dicarboxylate	decadienedioic acid (C10:2-DC)**	0.88	0.806262
1708	Lipid	Fatty Acid, Dicarboxylate	dodecanedioate (C12-DC)	0.86	0.889439
1709	Lipid	Fatty Acid, Dicarboxylate	3-hydroxydodecanedioate*	0.75	0.715829
1712	Lipid	Fatty Acid, Dicarboxylate	tridecenedioate (C13:1-DC)*	1.03	0.876787
1727	Lipid	Fatty Acid, Dicarboxylate	3-carboxy-4-methyl-5-propyl-2-furanpropanoate (CMPF)	2.39	0.458739
1729	Lipid	Fatty Acid, Dicarboxylate	3-carboxy-4-methyl-5-pentyl-2-furanpropionate (3-CMPFP)**	0.91	0.386808
1731	Lipid	Fatty Acid, Dicarboxylate	2-hydroxysebacate	0.8	0.301779
1772	Lipid	Fatty Acid, Amino	2-aminoheptanoate	0.95	0.361255
1777	Lipid	Fatty Acid, Amino	2-aminooctanoate	0.85	0.933343
1778	Lipid	Fatty Acid, Amino	N-acetyl-2-aminooctanoate*	0.77	0.327164
1793	Lipid	Fatty Acid Metabolism (also BCAA Metabolism)	propionylcarnitine (C3)	0.8	0.366926
1796	Lipid	Fatty Acid Metabolism (also BCAA Metabolism)	methylmalonate (MMA)	0.8	0.751072
1797	Lipid	Fatty Acid Metabolism (also BCAA Metabolism)	2-methylmalonylcarnitine (C4-DC)	1.07	0.866287
1803	Lipid	Fatty Acid Metabolism (Acyl Glutamine)	hexanoylglutamine	0.84	0.5376
1806	Lipid	Fatty Acid Metabolism (Acyl Glutamine)	4-methylhexanoylglutamine	0.83	0.552653
1809	Lipid	Fatty Acid Metabolism (Acyl Glutamine)	heptanoylglutamine	0.77	0.296668
1811	Lipid	Fatty Acid Metabolism (Acyl Glutamine)	3-heptenoylglutamine	0.92	0.598892
1812	Lipid	Fatty Acid Metabolism (Acyl Glutamine)	isocaproylglutamine	1.12	0.924988
1813	Lipid	Fatty Acid Metabolism (Acyl Glutamine)	N-octanoylglutamine	0.79	0.632791
1815	Lipid	Fatty Acid Metabolism (Acyl Glutamine)	2-octenoylglutamine	0.73	0.302818
1823	Lipid	Fatty Acid Metabolism (Acyl Glycine)	isocaproylglycine	1.01	0.467144
1826	Lipid	Fatty Acid Metabolism (Acyl Glycine)	3,4-methylenevaleroylglycine	2.43	0.917886
1827	Lipid	Fatty Acid Metabolism (Acyl Glycine)	hexanoylglycine	0.75	0.118541
1831	Lipid	Fatty Acid Metabolism (Acyl Glycine)	4-methylhexanoylglycine	0.78	0.476086
1833	Lipid	Fatty Acid Metabolism (Acyl Glycine)	trans-2-hexenoylglycine	0.66	0.179258
1836	Lipid	Fatty Acid Metabolism (Acyl Glycine)	cis-3,4-methyleneheptanoylglycine	0.89	0.290826
1839	Lipid	Fatty Acid Metabolism (Acyl Glycine)	N-octanoylglycine	0.73	0.188229
1840	Lipid	Fatty Acid Metabolism (Acyl Glycine)	3-hydroxyoctanoylglycine	0.64	0.228373
1850	Lipid	Fatty Acid Metabolism (Acyl Glycine)	2-butenoylglycine	0.98	0.584695
1853	Lipid	Fatty Acid Metabolism (Acyl Glycine)	3-hydroxybutyroylglycine**	0.91	0.707675
1858	Lipid	Fatty Acid Metabolism (Acyl Glycine)	2-octenoylglycine	0.64	0.176278
1859	Lipid	Fatty Acid Metabolism (Acyl Glycine)	picolinoylglycine	0.95	0.402337
1861	Lipid	Fatty Acid Metabolism (Acyl Glycine)	2-pentenoylglycine	0.67	0.028587
1862	Lipid	Fatty Acid Metabolism (Acyl Carnitine, Short Chain)	acetylcarnitine (C2)	0.79	0.411688
1866	Lipid	Fatty Acid Metabolism (Acyl Carnitine, Medium Chain)	hexanoylcarnitine (C6)	0.87	0.620634
1867	Lipid	Fatty Acid Metabolism (Acyl Carnitine, Medium Chain)	2-methylhexanoylcarnitine	0.92	0.572573
1874	Lipid	Fatty Acid Metabolism (Acyl Carnitine, Medium Chain)	octanoylcarnitine (C8)	0.8	0.279358
1878	Lipid	Fatty Acid Metabolism (Acyl Carnitine, Medium Chain)	cis-3,4-methyleneheptanoylcarnitine	0.93	0.419368
1882	Lipid	Fatty Acid Metabolism (Acyl Carnitine, Medium Chain)	decanoylcarnitine (C10)	0.91	0.63816
1883	Lipid	Fatty Acid Metabolism (Acyl Carnitine, Medium Chain)	laurylcarnitine (C12)	1.03	0.876852
1893	Lipid	Fatty Acid Metabolism (Acyl Carnitine, Monounsaturated)	butenoylcarnitine (C4:1)	0.78	0.233474
1898	Lipid	Fatty Acid Metabolism (Acyl Carnitine, Monounsaturated)	trans-3,4-methyleneheptanoylcarnitine	0.92	0.400535
1903	Lipid	Fatty Acid Metabolism (Acyl Carnitine, Monounsaturated)	undecenoylcarnitine (C11:1)	0.97	0.737532
1904	Lipid	Fatty Acid Metabolism (Acyl Carnitine, Monounsaturated)	5-dodecenoylcarnitine (C12:1)	1.02	0.882039
1929	Lipid	Fatty Acid Metabolism (Acyl Carnitine, Dicarboxylate)	adipoylcarnitine (C6-DC)	1.19	0.693161
1936	Lipid	Fatty Acid Metabolism (Acyl Carnitine, Dicarboxylate)	pimeloylcarnitine/3-methyladipoylcarnitine (C7-DC)	0.95	0.439129
1937	Lipid	Fatty Acid Metabolism (Acyl Carnitine, Dicarboxylate)	suberoylcarnitine (C8-DC)	0.96	0.971717
1938	Lipid	Fatty Acid Metabolism (Acyl Carnitine, Dicarboxylate)	azeloylcarnitine (C9-DC)	0.76	0.159656
1941	Lipid	Fatty Acid Metabolism (Acyl Carnitine, Hydroxy)	(R)-3-hydroxybutyrylcarnitine	0.58	0.515105
1942	Lipid	Fatty Acid Metabolism (Acyl Carnitine, Hydroxy)	(S)-3-hydroxybutyrylcarnitine	0.83	0.572298
1943	Lipid	Fatty Acid Metabolism (Acyl Carnitine, Hydroxy)	3-hydroxyhexanoylcarnitine (1)	0.7	0.374043
1944	Lipid	Fatty Acid Metabolism (Acyl Carnitine, Hydroxy)	3-hydroxyhexanoylcarnitine (2)	0.75	0.832376
1946	Lipid	Fatty Acid Metabolism (Acyl Carnitine, Hydroxy)	3-hydroxyoctanoylcarnitine (1)	0.83	0.245306
1947	Lipid	Fatty Acid Metabolism (Acyl Carnitine, Hydroxy)	3-hydroxyoctanoylcarnitine (2)	0.77	0.318269
1949	Lipid	Fatty Acid Metabolism (Acyl Carnitine, Hydroxy)	3-hydroxydecanoylcarnitine	0.76	0.327757
1953	Lipid	Carnitine Metabolism	deoxycarnitine	0.68	0.351353
1954	Lipid	Carnitine Metabolism	carnitine	0.98	0.715549
1960	Lipid	Ketone Bodies	3-hydroxybutyrate (BHBA)	0.65	0.202282
1982	Lipid	Fatty Acid, Monohydroxy	2-hydroxyoctanoate	0.7	0.497963
1999	Lipid	Fatty Acid, Monohydroxy	3-hydroxypropanoate	0.99	0.575304
2001	Lipid	Fatty Acid, Monohydroxy	3-hydroxyhexanoate	0.77	0.309896
2003	Lipid	Fatty Acid, Monohydroxy	3-hydroxysuberate	0.92	0.411882
2006	Lipid	Fatty Acid, Monohydroxy	3-hydroxysebacate	0.79	0.526186
2017	Lipid	Fatty Acid, Monohydroxy	5-hydroxyhexanoate	0.74	0.228803
2022	Lipid	Fatty Acid, Monohydroxy	7-hydroxyoctanoate	0.92	0.138229
2055	Lipid	Fatty Acid, Dihydroxy	2S,3R-dihydroxybutyrate	0.95	0.492472
2056	Lipid	Fatty Acid, Dihydroxy	2R,3R-dihydroxybutyrate	1.01	0.954602
2059	Lipid	Fatty Acid, Dihydroxy	3,4-dihydroxybutyrate	1.21	0.935216
2202	Lipid	Endocannabinoid	hexanoyltaurine	0.88	0.548772
2224	Lipid	Inositol Metabolism	chiro-inositol	0.22	0.146287
2254	Lipid	Phospholipid Metabolism	choline	0.94	0.337544
2255	Lipid	Phospholipid Metabolism	choline phosphate	0.83	0.508458
2258	Lipid	Phospholipid Metabolism	glycerophosphorylcholine (GPC)	0.99	0.905291
2260	Lipid	Phospholipid Metabolism	phosphoethanolamine	0.91	0.728978
2262	Lipid	Phospholipid Metabolism	glycerophosphoethanolamine	0.91	0.679422
2263	Lipid	Phospholipid Metabolism	glycerophosphoserine*	1.07	0.636071
2264	Lipid	Phospholipid Metabolism	glycerophosphoinositol*	1.01	0.847212
2265	Lipid	Phospholipid Metabolism	trimethylamine N-oxide	0.83	0.468139
2305	Lipid	Phosphatidylcholine (PC)	1-palmitoyl-2-oleoyl-GPC (16:0/18:1)	0.73	0.205891
2308	Lipid	Phosphatidylcholine (PC)	1-palmitoyl-2-linoleoyl-GPC (16:0/18:2)	0.62	0.316845
2347	Lipid	Phosphatidylcholine (PC)	1-stearoyl-2-linoleoyl-GPC (18:0/18:2)*	0.79	0.509737
2865	Lipid	Glycerolipid Metabolism	glycerol	1.19	0.569012
2866	Lipid	Glycerolipid Metabolism	glycerol 3-phosphate	1.13	0.666222
2871	Lipid	Glycerolipid Metabolism	glycerophosphoglycerol	0.88	0.319191
2993	Lipid	Galactosyl Glycerolipids	galactosylglycerol	1.06	0.836759
3129	Lipid	Sphingomyelins	palmitoyl sphingomyelin (d18:1/16:0)	0.86	0.232233
3201	Lipid	Mevalonate Metabolism	3-hydroxy-3-methylglutarate	0.93	0.48681
3203	Lipid	Mevalonate Metabolism	mevalonate	0.88	0.874569
3204	Lipid	Mevalonate Metabolism	mevalonolactone	1.21	0.33442
3274	Lipid	Pregnenolone Steroids	17alpha-hydroxypregnanolone glucuronide	1	0.726194
3279	Lipid	Pregnenolone Steroids	21-hydroxypregnenolone disulfate	0.81	0.305019
3286	Lipid	Pregnenolone Steroids	pregnenediol disulfate (C21H34O8S2)*	0.86	0.510311
3288	Lipid	Pregnenolone Steroids	pregnenetriol disulfate*	0.91	0.44821
3306	Lipid	Progestin Steroids	5alpha-pregnan-3beta,20alpha-diol disulfate	0.8	0.437981
3307	Lipid	Progestin Steroids	5alpha-pregnan-diol disulfate	1.06	0.712233
3309	Lipid	Progestin Steroids	pregnanediol-3-glucuronide	0.89	0.732453
3326	Lipid	Corticosteroids	tetrahydrocorticosterone glucuronide	1.4	0.179563
3328	Lipid	Corticosteroids	11-dehydrocorticosterone sulfate	1.11	0.579753
3331	Lipid	Corticosteroids	cortisol	1.22	0.286976
3332	Lipid	Corticosteroids	6beta-hydroxycortisol	0.97	0.675017
3333	Lipid	Corticosteroids	cortisol 21-sulfate	1.08	0.646952
3334	Lipid	Corticosteroids	cortisol 21-glucuronide	1.04	0.708082
3335	Lipid	Corticosteroids	tetrahydrocortisol	1.11	0.829129
3336	Lipid	Corticosteroids	tetrahydrocortisol glucuronide	1.27	0.29211
3337	Lipid	Corticosteroids	tetrahydrocortisol sulfate (1)	0.85	0.953931
3338	Lipid	Corticosteroids	tetrahydrocortisol sulfate (2)	0.94	0.758355
3341	Lipid	Corticosteroids	cortisone	1.08	0.627172
3344	Lipid	Corticosteroids	tetrahydrocortisone	1.14	0.796574
3348	Lipid	Corticosteroids	tetrahydrocortisone glucuronide (4)	0.89	0.725823
3349	Lipid	Corticosteroids	tetrahydrocortisone glucuronide (5)	1.15	0.487212
3351	Lipid	Corticosteroids	cortolone	1.09	0.782457
3352	Lipid	Corticosteroids	cortolone glucuronide (1)	1.1	0.653794
3353	Lipid	Corticosteroids	cortolone glucuronide (2)	1.17	0.490134
3360	Lipid	Corticosteroids	3alpha,21-dihydroxy-5beta-pregnane-11,20-dione 21-glucuronide	1.38	0.260491
3361	Lipid	Androgenic Steroids	11-ketoetiocholanolone sulfate	0.95	0.298474
3362	Lipid	Androgenic Steroids	11-ketoetiocholanolone glucuronide	0.76	0.136192
3363	Lipid	Androgenic Steroids	dehydroepiandrosterone sulfate (DHEA-S)	0.42	0.0603907
3365	Lipid	Androgenic Steroids	16alpha-hydroxy DHEA 3-sulfate	0.49	0.11248
3366	Lipid	Androgenic Steroids	androsterone glucuronide	0.86	0.15473
3368	Lipid	Androgenic Steroids	epiandrosterone sulfate	0.77	0.100261
3369	Lipid	Androgenic Steroids	epiandrosterone glucuronide	0.96	0.408648
3376	Lipid	Androgenic Steroids	androsterone sulfate	0.89	0.352253
3379	Lipid	Androgenic Steroids	etiocholanolone glucuronide	0.86	0.162843
3383	Lipid	Androgenic Steroids	11beta-hydroxyetiocholanolone glucuronide*	0.81	0.123106
3389	Lipid	Androgenic Steroids	androstenediol (3beta,17beta) disulfate (1)	0.75	0.312966
3390	Lipid	Androgenic Steroids	androstenediol (3beta,17beta) disulfate (2)	0.78	0.210769
3419	Lipid	Androgenic Steroids	andro steroid monosulfate C19H28O6S (1)*	0.61	0.18207
3425	Lipid	Androgenic Steroids	11beta-hydroxyandrosterone sulfate (1)	0.57	0.0522951
3426	Lipid	Androgenic Steroids	11beta-hydroxyandrosterone sulfate (2)	0.86	0.273395
3427	Lipid	Androgenic Steroids	11beta-hydroxyandrosterone glucuronide	0.88	0.212652
3428	Lipid	Androgenic Steroids	dehydroandrosterone glucuronide	1.24	0.900659
3479	Lipid	Primary Bile Acid Metabolism	cholate	4.77	0.0306442
3480	Lipid	Primary Bile Acid Metabolism	glycocholate	1.08	0.759574
3483	Lipid	Primary Bile Acid Metabolism	chenodeoxycholic acid sulfate (1)	0.66	0.147418
3484	Lipid	Primary Bile Acid Metabolism	chenodeoxycholic acid sulfate (2)	2.08	0.23835
3487	Lipid	Primary Bile Acid Metabolism	glycochenodeoxycholate	0.98	0.747514
3492	Lipid	Primary Bile Acid Metabolism	tauro-beta-muricholate	0.73	0.172922
3495	Lipid	Primary Bile Acid Metabolism	glyco-beta-muricholate**	0.73	0.065419
3497	Lipid	Primary Bile Acid Metabolism	cholic acid glucuronide	2.16	0.142621
3498	Lipid	Primary Bile Acid Metabolism	glycochenodeoxycholate glucuronide (1)	0.77	0.487008
3500	Lipid	Primary Bile Acid Metabolism	glycochenodeoxycholate 3-sulfate	0.79	0.509524
3501	Lipid	Primary Bile Acid Metabolism	glycocholate glucuronide (1)	0.99	0.848456
3509	Lipid	Secondary Bile Acid Metabolism	deoxycholic acid 12-sulfate*	0.48	0.249777
3511	Lipid	Secondary Bile Acid Metabolism	deoxycholic acid glucuronide	1.76	0.535557
3514	Lipid	Secondary Bile Acid Metabolism	glycodeoxycholate	0.88	0.855163
3517	Lipid	Secondary Bile Acid Metabolism	taurodeoxycholic acid 3-sulfate	0.59	0.428724
3527	Lipid	Secondary Bile Acid Metabolism	glycolithocholate sulfate*	0.58	0.0278258
3529	Lipid	Secondary Bile Acid Metabolism	taurolithocholate 3-sulfate	0.62	0.103608
3537	Lipid	Secondary Bile Acid Metabolism	isoursodeoxycholate sulfate (1)	0.55	0.392445
3541	Lipid	Secondary Bile Acid Metabolism	glycoursodeoxycholate	1.03	0.656023
3543	Lipid	Secondary Bile Acid Metabolism	glycoursodeoxycholate glucuronide (2)	0.79	0.69387
3544	Lipid	Secondary Bile Acid Metabolism	glycoursodeoxycholic acid sulfate (1)	0.8	0.455706
3553	Lipid	Secondary Bile Acid Metabolism	glycohyocholate	0.84	0.694155
3560	Lipid	Secondary Bile Acid Metabolism	12-dehydrocholate	1.12	0.663181
3562	Lipid	Secondary Bile Acid Metabolism	glycocholenate sulfate*	0.81	0.544903
3563	Lipid	Secondary Bile Acid Metabolism	taurocholenate sulfate*	0.76	0.20408
3564	Lipid	Secondary Bile Acid Metabolism	7-ketodeoxycholate	2.8	0.110124
3567	Lipid	Secondary Bile Acid Metabolism	glycodeoxycholate 3-sulfate	0.66	0.151966
3568	Lipid	Secondary Bile Acid Metabolism	taurochenodeoxycholic acid 3-sulfate	0.78	0.519744
3573	Lipid	Secondary Bile Acid Metabolism	ursocholate	0.68	0.829369
4146	Nucleotide	Purine Metabolism, (Hypo)Xanthine/Inosine containing	inosine	1.54	0.351766
4147	Nucleotide	Purine Metabolism, (Hypo)Xanthine/Inosine containing	hypoxanthine	1.01	0.907326
4148	Nucleotide	Purine Metabolism, (Hypo)Xanthine/Inosine containing	xanthine	1.04	0.687495
4150	Nucleotide	Purine Metabolism, (Hypo)Xanthine/Inosine containing	xanthosine	1.04	0.910118
4153	Nucleotide	Purine Metabolism, (Hypo)Xanthine/Inosine containing	N1-methylinosine	1.04	0.981888
4158	Nucleotide	Purine Metabolism, (Hypo)Xanthine/Inosine containing	urate	0.83	0.176425
4159	Nucleotide	Purine Metabolism, (Hypo)Xanthine/Inosine containing	uric acid ribonucleoside*	1.21	0.99877
4160	Nucleotide	Purine Metabolism, (Hypo)Xanthine/Inosine containing	allantoin	0.94	0.913597
4161	Nucleotide	Purine Metabolism, (Hypo)Xanthine/Inosine containing	allantoic acid	0.67	0.329031
4163	Nucleotide	Purine Metabolism, (Hypo)Xanthine/Inosine containing	1-methylhypoxanthine	0.95	0.460284
4169	Nucleotide	Purine Metabolism, Adenine containing	adenosine 3',5'-cyclic monophosphate (cAMP)	0.95	0.742948
4173	Nucleotide	Purine Metabolism, Adenine containing	adenosine	0.97	0.762557
4174	Nucleotide	Purine Metabolism, Adenine containing	adenine	1.19	0.354213
4175	Nucleotide	Purine Metabolism, Adenine containing	1-methyladenine	0.87	0.712677
4180	Nucleotide	Purine Metabolism, Adenine containing	N1-methyladenosine	0.98	0.756644
4181	Nucleotide	Purine Metabolism, Adenine containing	N6-methyladenosine	1.29	0.0275436
4191	Nucleotide	Purine Metabolism, Adenine containing	N6-carbamoylthreonyladenosine	0.98	0.745449
4206	Nucleotide	Purine Metabolism, Guanine containing	guanosine-3',5'-cyclic monophosphate (cGMP)	1.14	0.530674
4209	Nucleotide	Purine Metabolism, Guanine containing	guanosine	1.12	0.569612
4210	Nucleotide	Purine Metabolism, Guanine containing	guanine	0.79	0.125948
4211	Nucleotide	Purine Metabolism, Guanine containing	1-methylguanine	0.86	0.555012
4213	Nucleotide	Purine Metabolism, Guanine containing	7-methylguanine	0.97	0.705146
4217	Nucleotide	Purine Metabolism, Guanine containing	N1-methylguanosine	1.11	0.873763
4218	Nucleotide	Purine Metabolism, Guanine containing	N2-methylguanosine	1.01	0.91675
4219	Nucleotide	Purine Metabolism, Guanine containing	N2,N2-dimethylguanosine	0.92	0.53008
4227	Nucleotide	Purine Metabolism, Guanine containing	2'-deoxyguanosine	1.1	0.921723
4232	Nucleotide	Pyrimidine Metabolism, Orotate containing	N-carbamoylaspartate	1.14	0.643406
4233	Nucleotide	Pyrimidine Metabolism, Orotate containing	dihydroorotate	0.95	0.688975
4234	Nucleotide	Pyrimidine Metabolism, Orotate containing	orotate	0.91	0.506631
4236	Nucleotide	Pyrimidine Metabolism, Orotate containing	orotidine	1.08	0.945515
4246	Nucleotide	Pyrimidine Metabolism, Uracil containing	uridine	0.59	0.960489
4247	Nucleotide	Pyrimidine Metabolism, Uracil containing	uracil	0.8	0.594008
4248	Nucleotide	Pyrimidine Metabolism, Uracil containing	pseudouridine	0.99	0.787421
4249	Nucleotide	Pyrimidine Metabolism, Uracil containing	5,6-dihydrouridine	0.96	0.641114
4250	Nucleotide	Pyrimidine Metabolism, Uracil containing	2'-O-methyluridine	0.79	0.381625
4251	Nucleotide	Pyrimidine Metabolism, Uracil containing	5-methyluridine (ribothymidine)	0.58	0.557341
4252	Nucleotide	Pyrimidine Metabolism, Uracil containing	N3-methyluridine	0.97	0.965565
4258	Nucleotide	Pyrimidine Metabolism, Uracil containing	5,6-dihydrouracil	0.94	0.799505
4263	Nucleotide	Pyrimidine Metabolism, Uracil containing	4-ureidobutyrate	0.86	0.448084
4264	Nucleotide	Pyrimidine Metabolism, Uracil containing	3-ureidoisobutyrate	1.31	0.637222
4265	Nucleotide	Pyrimidine Metabolism, Uracil containing	3-ureidopropionate	1.1	0.990417
4268	Nucleotide	Pyrimidine Metabolism, Uracil containing	N-acetyl-beta-alanine	1.08	0.922363
4271	Nucleotide	Pyrimidine Metabolism, Uracil containing	3-(3-amino-3-carboxypropyl)uridine*	0.97	0.768462
4278	Nucleotide	Pyrimidine Metabolism, Cytidine containing	cytidine	0.65	0.418604
4279	Nucleotide	Pyrimidine Metabolism, Cytidine containing	cytosine	1.2	0.908771
4281	Nucleotide	Pyrimidine Metabolism, Cytidine containing	3-methylcytidine	0.96	0.879246
4283	Nucleotide	Pyrimidine Metabolism, Cytidine containing	N4-acetylcytidine	0.99	0.935728
4291	Nucleotide	Pyrimidine Metabolism, Cytidine containing	2'-O-methylcytidine	1	0.692588
4304	Nucleotide	Pyrimidine Metabolism, Thymine containing	thymine	0.8	0.263599
4307	Nucleotide	Pyrimidine Metabolism, Thymine containing	5,6-dihydrothymine	0.98	0.942395
4310	Nucleotide	Pyrimidine Metabolism, Thymine containing	3-aminoisobutyrate	2.29	0.286382
4343	Cofactors and Vitamins	Nicotinate and Nicotinamide Metabolism	1-methylnicotinamide	1.05	0.939745
4379	Cofactors and Vitamins	Ascorbate and Aldarate Metabolism	dehydroascorbate	1.06	0.975908
4400	Cofactors and Vitamins	Tocopherol Metabolism	alpha-CEHC glycine*	1.7	0.931841
4404	Cofactors and Vitamins	Tocopherol Metabolism	delta-CEHC	0.9	0.985556
6390	Partially Characterized Molecules	Partially Characterized Molecules	glucuronide of C8H14O2 (1)*	0.99	0.88001
6391	Partially Characterized Molecules	Partially Characterized Molecules	glucuronide of C8H14O2 (2)*	0.65	0.145979
6392	Partially Characterized Molecules	Partially Characterized Molecules	glucuronide of C8H14O2 (3)*	0.72	0.152027
6393	Partially Characterized Molecules	Partially Characterized Molecules	glucuronide of C8H14O2 (4)*	0.68	0.21951
6394	Partially Characterized Molecules	Partially Characterized Molecules	glucuronide of C8H14O2 (5)*	1.25	0.134799
6395	Partially Characterized Molecules	Partially Characterized Molecules	glucuronide of C8H14O2 (6)*	1.08	0.916605
6398	Partially Characterized Molecules	Partially Characterized Molecules	glucuronide of C8H16O2 (2)*	0.63	0.266129
6399	Partially Characterized Molecules	Partially Characterized Molecules	glucuronide of C8H18O2 (1)*	2.04	0.817557
6400	Partially Characterized Molecules	Partially Characterized Molecules	glucuronide of C8H18O2 (2)*	1.8	0.949737
6401	Partially Characterized Molecules	Partially Characterized Molecules	glucuronide of C9H10O4 (1)*	0.78	0.308325
6402	Partially Characterized Molecules	Partially Characterized Molecules	glucuronide of C10H14O2 (1)*	0.53	0.0971914
6403	Partially Characterized Molecules	Partially Characterized Molecules	glucuronide of C10H14O2 (2)*	1.29	0.831304
6405	Partially Characterized Molecules	Partially Characterized Molecules	glucuronide of C10H14O2 (4)*	2.37	0.728301
6406	Partially Characterized Molecules	Partially Characterized Molecules	glucuronide of C10H14O2 (5)*	0.88	0.445096
6407	Partially Characterized Molecules	Partially Characterized Molecules	glucuronide of C10H14O2 (6)*	0.68	0.0373145
6408	Partially Characterized Molecules	Partially Characterized Molecules	glucuronide of C10H14O2 (7)*	0.79	0.203942
6409	Partially Characterized Molecules	Partially Characterized Molecules	glucuronide of C10H18O2 (1)*	1.62	0.831499
6411	Partially Characterized Molecules	Partially Characterized Molecules	glucuronide of C10H18O2 (3)*	0.61	0.866827
6412	Partially Characterized Molecules	Partially Characterized Molecules	glucuronide of C10H18O2 (4)*	0.83	0.16469
6413	Partially Characterized Molecules	Partially Characterized Molecules	glucuronide of C10H18O2 (5)*	1.42	0.506558
6415	Partially Characterized Molecules	Partially Characterized Molecules	glucuronide of C10H18O2 (7)*	0.74	0.733725
6416	Partially Characterized Molecules	Partially Characterized Molecules	glucuronide of C10H18O2 (8)*	1.17	0.584716
6417	Partially Characterized Molecules	Partially Characterized Molecules	glucuronide of C10H18O2 (9)*	1.39	0.91593
6418	Partially Characterized Molecules	Partially Characterized Molecules	glucuronide of C10H18O2 (10)*	0.97	0.991737
6419	Partially Characterized Molecules	Partially Characterized Molecules	glucuronide of C10H18O2 (11)*	0.71	0.228096
6420	Partially Characterized Molecules	Partially Characterized Molecules	glucuronide of C10H18O2 (12)*	0.76	0.267205
6421	Partially Characterized Molecules	Partially Characterized Molecules	glucuronide of C12H20O3 (1)*	1.55	0.956682
6422	Partially Characterized Molecules	Partially Characterized Molecules	glucuronide of C12H20O3 (2)*	1.34	0.417368
6423	Partially Characterized Molecules	Partially Characterized Molecules	glucuronide of C12H20O3 (3)*	1.14	0.906159
6424	Partially Characterized Molecules	Partially Characterized Molecules	glucuronide of C12H20O3 (4)*	0.68	0.155845
6425	Partially Characterized Molecules	Partially Characterized Molecules	glucuronide of C12H20O3 (5)*	0.7	0.384612
6426	Partially Characterized Molecules	Partially Characterized Molecules	glucuronide of C12H22O3 (1)*	0.4	0.358904
6427	Partially Characterized Molecules	Partially Characterized Molecules	glucuronide of C12H22O4 (1)*	0.86	0.710644
6428	Partially Characterized Molecules	Partially Characterized Molecules	glucuronide of C12H22O4 (2)*	0.89	0.685659
6429	Partially Characterized Molecules	Partially Characterized Molecules	glucuronide of C14H22O4 (1)*	0.82	0.640091
6430	Partially Characterized Molecules	Partially Characterized Molecules	glucuronide of C14H22O4 (2)*	0.76	0.646435
6431	Partially Characterized Molecules	Partially Characterized Molecules	glucuronide of C14H22O4 (3)*	0.97	0.60334
6432	Partially Characterized Molecules	Partially Characterized Molecules	glucuronide of C14H26O4 (1)*	0.96	0.779014
6433	Partially Characterized Molecules	Partially Characterized Molecules	glucuronide of C14H26O4 (2)*	1.03	0.683592
6434	Partially Characterized Molecules	Partially Characterized Molecules	glucuronide of C16H30O4 (1)*	1.12	0.34663
6435	Partially Characterized Molecules	Partially Characterized Molecules	glucuronide of C19H28O4 (1)*	0.58	0.0661486
6436	Partially Characterized Molecules	Partially Characterized Molecules	glucuronide of C19H28O4 (2)*	0.73	0.110125
6437	Partially Characterized Molecules	Partially Characterized Molecules	glutamine conjugate of C6H10O2 (1)*	0.91	0.901387
6438	Partially Characterized Molecules	Partially Characterized Molecules	glutamine conjugate of C6H10O2 (2)*	0.75	0.495439
6439	Partially Characterized Molecules	Partially Characterized Molecules	glutamine conjugate of C7H12O2*	0.73	0.600457
6440	Partially Characterized Molecules	Partially Characterized Molecules	glutamine conjugate of C8H12O2 (1)*	0.85	0.49546
6441	Partially Characterized Molecules	Partially Characterized Molecules	glutamine conjugate of C8H12O2 (2)*	0.96	0.973153
6442	Partially Characterized Molecules	Partially Characterized Molecules	glutamine conjugate of C8H12O2 (3)*	1.34	0.868379
6443	Partially Characterized Molecules	Partially Characterized Molecules	glutamine conjugate of C8H12O4 (1)*	0.9	0.517653
6444	Partially Characterized Molecules	Partially Characterized Molecules	glutamine conjugate of C9H16O2 (1)*	0.87	0.841902
6446	Partially Characterized Molecules	Partially Characterized Molecules	glutamine conjugate of C10H16O2 (1)*	0.88	0.341292
6447	Partially Characterized Molecules	Partially Characterized Molecules	glutamine conjugate of C10H16O2 (2)*	0.77	0.287235
6448	Partially Characterized Molecules	Partially Characterized Molecules	glycine conjugate of C6H10O2 (1)*	1.02	0.642435
6449	Partially Characterized Molecules	Partially Characterized Molecules	glycine conjugate of C6H10O2 (2)*	0.94	0.456073
6454	Partially Characterized Molecules	Partially Characterized Molecules	glycine conjugate of C9H16O2*	1.43	0.540883
6455	Partially Characterized Molecules	Partially Characterized Molecules	glycine conjugate of C10H12O2*	1.02	0.719534
6456	Partially Characterized Molecules	Partially Characterized Molecules	glycine conjugate of C10H14O2 (1)*	0.83	0.241838
6458	Partially Characterized Molecules	Partially Characterized Molecules	N-acetylglucosamine conjugate of C24H40O4 bile acid**	0.65	0.258265
6459	Partially Characterized Molecules	Partially Characterized Molecules	N-acetylglucosamine conjugate of C24H38O4 bile acid**	1.04	0.57926
6461	Partially Characterized Molecules	Partially Characterized Molecules	pentose acid*	0.52	0.0824258
6462	Partially Characterized Molecules	Partially Characterized Molecules	carnitine of C10H14O2 (1)*	0.87	0.254471
6463	Partially Characterized Molecules	Partially Characterized Molecules	carnitine of C10H14O2 (2)*	0.82	0.0751814
6465	Partially Characterized Molecules	Partially Characterized Molecules	carnitine of C10H14O2 (4)*	0.92	0.354385
6466	Partially Characterized Molecules	Partially Characterized Molecules	carnitine of C10H14O2 (5)*	0.92	0.385367
6473	Partially Characterized Molecules	Partially Characterized Molecules	GlcNAc sulfate conjugate of C21H34O2 steroid**	0.85	0.380664
6488	Partially Characterized Molecules	Partially Characterized Molecules	bilirubin degradation product, C16H18N2O5 (3)**	0.87	0.28051
6490	Partially Characterized Molecules	Partially Characterized Molecules	2-amino-4-cyanobutanoate	0.93	0.366732
